# Supplementary material for: Multi-Model Machine Learning for Survival Predictions for Castration-Resistant Prostate Cancer
Source: Cancers (Basel). 2026 Jun 7;18(12):1866. doi: 10.3390/cancers18121866 (PMC13297037; doi:10.3390/cancers18121866)
Supplement: Supplementary file 1 [file cancers-18-01866-s001.zip]

Archive with 1 entries (1 files):
- cancers-4312871-supplementary.pdf
